# Supplementary material for: Revealing Solid Properties of High-energy-density Molecular Cocrystals from the Cooperation of Hydrogen Bonding and Molecular Polarizability
Source: Sci Rep. 2019 Feb 4;9:1257. doi: 10.1038/s41598-018-37500-y (PMC6362133; doi:10.1038/s41598-018-37500-y)
Supplement: Supplementary file 2 — supplementary information [file 41598_2018_37500_MOESM2_ESM.zip]

Archive with 8 entries (7 files):
- XYZ/
- XYZ/BTF.xyz
- XYZ/CL20.xyz
- XYZ/MATNB.xyz
- XYZ/TNA.xyz
- XYZ/TNAZ.xyz
- XYZ/TNB.xyz
- XYZ/TNT.xyz
