# Supplementary material for: Revealing Solid Properties of High-energy-density Molecular Cocrystals from the Cooperation of Hydrogen Bonding and Molecular Polarizability
Source: Sci Rep. 2019 Feb 4;9:1257. doi: 10.1038/s41598-018-37500-y (PMC6362133; doi:10.1038/s41598-018-37500-y)
Supplement: Supplementary file 2 — supplementary information [file 41598_2018_37500_MOESM2_ESM.zip › XYZ/BTF.xyz]

   18
 
C      14.194769   14.662615   16.894196
C      15.462003   14.160114   16.453540
C      16.020275   14.557509   15.194576
C      15.287548   15.473373   14.371199
C      14.023990   16.003307   14.793268
C      13.492386   15.592968   16.058784
N      13.544327   14.376827   18.025621
N      16.286912   13.311951   17.081071
N      17.208310   13.999087   14.944561
N      15.616498   15.952474   13.164591
N      13.480298   16.838349   13.902853
N      12.341516   15.960641   16.634882
O      12.373470   15.086904   18.039915
O      16.312810   12.686081   18.152051
O      17.535164   13.194426   16.005033
O      16.551234   15.833082   12.357275
O      14.322800   16.931468   12.827894
O      11.390236   16.712940   16.375858
