# Supplementary material for: Revealing Solid Properties of High-energy-density Molecular Cocrystals from the Cooperation of Hydrogen Bonding and Molecular Polarizability
Source: Sci Rep. 2019 Feb 4;9:1257. doi: 10.1038/s41598-018-37500-y (PMC6362133; doi:10.1038/s41598-018-37500-y)
Supplement: Supplementary file 2 — supplementary information [file 41598_2018_37500_MOESM2_ESM.zip › XYZ/CL20.xyz]

   36
 
H      16.460148   17.034283   12.908842
H      15.182098   15.174568   11.899667
H      12.872649   16.593018   14.887124
H      17.458717   14.676461   16.169318
H      16.337551   12.760461   15.067152
H      13.501667   15.231972   16.747366
C      15.987884   16.376633   13.638259
C      15.199306   15.160438   12.990937
C      13.827736   16.101327   14.716837
C      16.596807   14.955056   15.559220
C      15.859228   13.722111   14.881507
C      14.243189   15.188570   15.952507
N      17.004761   15.859787   14.521883
N      15.799570   13.941323   13.455313
N      13.790214   15.288988   13.492867
N      14.873162   17.071005   14.351403
N      15.566516   15.595984   16.442506
N      14.528281   13.799755   15.556564
N      18.289779   16.564091   14.639344
N      15.848426   12.780005   12.546668
N      12.852818   15.873683   12.457453
N      15.174019   18.113584   15.320745
N      15.759358   15.279247   17.908179
N      13.416617   13.010025   15.048061
O      18.552678   17.350566   13.701307
O      18.986601   16.243498   15.632336
O      16.357313   11.746555   13.034945
O      15.431924   12.995318   11.383041
O      13.147910   15.629277   11.264463
O      11.848785   16.467537   12.914200
O      16.288706   18.669428   15.186022
O      14.249094   18.336211   16.142263
O      16.943108   15.067337   18.261269
O      14.726486   15.343637   18.613716
O      13.736930   11.997247   14.384447
O      12.282610   13.438236   15.380878
