# Supplementary material for: Revealing Solid Properties of High-energy-density Molecular Cocrystals from the Cooperation of Hydrogen Bonding and Molecular Polarizability
Source: Sci Rep. 2019 Feb 4;9:1257. doi: 10.1038/s41598-018-37500-y (PMC6362133; doi:10.1038/s41598-018-37500-y)
Supplement: Supplementary file 2 — supplementary information [file 41598_2018_37500_MOESM2_ESM.zip › XYZ/MATNB.xyz]

   23
 
H      17.206703   17.951185   14.187895
H      16.462245   14.144809   11.732653
H      13.684758   13.909045   15.013271
H      15.507280   18.751549   16.250594
H      17.272846   18.543333   16.430577
H      16.164667   17.217989   16.848886
C      15.928645   16.431630   14.268796
C      16.445203   15.827950   13.064133
C      16.026416   14.574651   12.627454
C      15.072155   13.876165   13.356245
C      14.473135   14.437760   14.485099
C      14.858685   15.706326   14.888909
C      16.339984   18.047873   16.158081
N      16.482449   17.549103   14.791038
N      17.488750   16.467502   12.256383
N      14.665137   12.533545   12.910397
N      14.017288   16.338158   15.924311
O      17.941637   17.619711   12.619760
O      17.907858   15.863147   11.224217
O      15.200912   12.084445   11.848887
O      13.811945   11.915867   13.623685
O      13.666292   15.624515   16.913302
O      13.654808   17.537738   15.711428
