# Supplementary material for: Revealing Solid Properties of High-energy-density Molecular Cocrystals from the Cooperation of Hydrogen Bonding and Molecular Polarizability
Source: Sci Rep. 2019 Feb 4;9:1257. doi: 10.1038/s41598-018-37500-y (PMC6362133; doi:10.1038/s41598-018-37500-y)
Supplement: Supplementary file 2 — supplementary information [file 41598_2018_37500_MOESM2_ESM.zip › XYZ/TNA.xyz]

   20
 
H      11.822549   17.425513   14.639485
H      13.043521   17.308665   13.309954
H      15.206274   13.208116   13.966733
H      12.316869   13.502282   17.142327
C      12.971224   15.762196   14.611469
C      14.013324   14.992499   13.983710
C      14.419502   13.757408   14.472637
C      13.806395   13.233674   15.606531
C      12.790753   13.922882   16.261712
C      12.379879   15.157940   15.777114
N      12.582751   16.961248   14.147371
N      14.713640   15.472686   12.781376
N      14.233702   11.918731   16.120015
N      11.296925   15.814196   16.525339
O      14.340276   16.577272   12.243292
O      15.661797   14.767409   12.324186
O      15.180801   11.334521   15.507637
O      13.622230   11.465871   17.137683
O      10.843072   15.229173   17.553445
O      10.851624   16.945278   16.111049
