# Supplementary material for: Revealing Solid Properties of High-energy-density Molecular Cocrystals from the Cooperation of Hydrogen Bonding and Molecular Polarizability
Source: Sci Rep. 2019 Feb 4;9:1257. doi: 10.1038/s41598-018-37500-y (PMC6362133; doi:10.1038/s41598-018-37500-y)
Supplement: Supplementary file 2 — supplementary information [file 41598_2018_37500_MOESM2_ESM.zip › XYZ/TNAZ.xyz]

   17
 
H      14.193493   17.448288   16.408175
H      13.161667   16.069865   16.970728
H      13.553606   15.017867   13.503812
H      14.534872   16.538983   13.420833
C      13.707012   16.507471   16.136551
C      14.636989   15.533989   15.389236
C      13.945608   15.870769   14.055303
N      12.916983   16.632680   14.857112
N      12.641754   17.975059   14.415304
N      14.517419   14.078078   15.835137
N      16.130539   15.916639   15.457921
O      12.409397   18.811539   15.331969
O      12.624856   18.142506   13.164301
O      14.571664   13.207621   14.922879
O      14.384388   13.883790   17.074885
O      16.379005   17.088705   15.058437
O      16.945551   15.069343   15.903262
