# Supplementary material for: Revealing Solid Properties of High-energy-density Molecular Cocrystals from the Cooperation of Hydrogen Bonding and Molecular Polarizability
Source: Sci Rep. 2019 Feb 4;9:1257. doi: 10.1038/s41598-018-37500-y (PMC6362133; doi:10.1038/s41598-018-37500-y)
Supplement: Supplementary file 2 — supplementary information [file 41598_2018_37500_MOESM2_ESM.zip › XYZ/TNB.xyz]

   18
 
H      13.717693   15.420650   16.334371
H      16.756409   15.907360   13.297885
H      14.104894   12.492011   13.174180
C      13.818524   13.885389   14.806762
C      14.214536   15.063011   15.438832
C      15.275811   15.766804   14.871964
C      15.935641   15.338405   13.721384
C      15.491908   14.154688   13.134128
C      14.435935   13.407259   13.652705
N      12.681749   13.111375   15.383192
N      15.715787   17.036495   15.519752
N      16.166814   13.671120   11.894031
O      12.344026   12.047831   14.782631
O      12.139721   13.580255   16.427474
O      15.028006   17.447667   16.501043
O      16.738879   17.605491   15.036897
O      17.105465   14.385849   11.432689
O      15.746989   12.583987   11.397657
