# Supplementary material for: Revealing Solid Properties of High-energy-density Molecular Cocrystals from the Cooperation of Hydrogen Bonding and Molecular Polarizability
Source: Sci Rep. 2019 Feb 4;9:1257. doi: 10.1038/s41598-018-37500-y (PMC6362133; doi:10.1038/s41598-018-37500-y)
Supplement: Supplementary file 2 — supplementary information [file 41598_2018_37500_MOESM2_ESM.zip › XYZ/TNT.xyz]

   21
 
H      15.907718   13.655352   13.963901
H      12.935878   14.474872   10.954551
H      13.449895   18.556614   13.349268
H      13.055866   17.868863   14.923861
H      14.732691   18.232340   14.546269
C      13.969204   16.482407   13.567362
C      14.913647   15.569418   14.082191
C      15.162955   14.314196   13.531192
C      14.430828   13.932158   12.413238
C      13.485592   14.774594   11.840280
C      13.264866   16.014904   12.436711
C      13.798057   17.864729   14.117719
N      15.735196   15.917941   15.272086
N      14.675108   12.596038   11.809557
N      12.209129   16.850845   11.804005
O      15.179549   16.570855   16.203582
O      16.935005   15.502810   15.270742
O      15.558907   11.868974   12.354262
O      13.981997   12.289873   10.793372
O      12.125491   16.798124   10.538944
O      11.454986   17.523536   12.567800
